# Supplementary material for: Zeb1 facilitates corneal epithelial wound healing by maintaining corneal epithelial cell viability and mobility
Source: Commun Biol. 2023 Apr 20;6:434. doi: 10.1038/s42003-023-04831-0 (PMC10119281; doi:10.1038/s42003-023-04831-0)
Supplement: Supplementary file 4 — Supplementary Data [file 42003_2023_4831_MOESM4_ESM.xlsx]

## Sheet: Figure 1
Mouse epithelial debridation wound healing assays
Genotype	Eye	0d		1d		2d		3d
		Area	%	Area	%	Area	%	Area	%
Zeb1 wt	1	4802	100	70	1.45773	0	0	0	0
	2	7255	100	70	0.964852	0	0	0	0
	3	4684	100	280	5.9778	180	3.84287	0	0
	4	8194	100	3241	39.5533	157	1.91604	70	0.854284
	5	5921	100	2011	33.9639	1012	17.0917	0	0
	6	7080	100	71	1.00282	0	0	0	0
	7	7393	100	10	0.135263	0	0	0	0
	8	7502	100	208	2.77259	0	0	0	0
	Mean		100		10.7285		2.85633		0.106785
	SD		0		16.2336		5.91966		0.302035
Zeb1 het	1	8033	100	4133	51.4503	150	1.8673	70	0.871405
	2	9461	100	4691	49.5825	70	0.73988	0	0
	3	11088	100	3010	27.1465	2058	18.5606	1561	14.0783
	4	9294	100	2743	29.5137	180	1.93673	180	1.93673
	5	9553	100	3097	32.4191	0	0	0	0
	6	10768	100	3786	35.1597	70	0.650074	0	0
	7	9278	100	5266	56.7579	4310	46.454	181	1.95085
	8	9897	100	2883	29.13	150	1.51561	70	0.707285
	Mean		100		38.895		8.96552		2.44307
	SD		0		11.7608		16.3442		4.76993
	t-test p value		#DIV/0!		0.00138445		0.337079		0.188452
		0	1	2	3
	Zeb1 wt	100	10.7285	2.85633	0.106785
		0	16.2336	5.91966	0.302035
	Zeb1 het	100	38.895	8.96552	2.44307
		0	11.7608	16.3442	4.76993

## Sheet: Figure 2
Corneal epithelial TUNEL
Cells	Time (d)	1			2			3			Mean	SD			Zeb1 wt (n=3)		Zeb1 het (n=3)
		TUNEL+	DAPI+	%	TUNEL+	DAPI+	%	TUNEL+	DAPI+	%	%	%		0	3.23164	0.205955	1.39846	0.401372
Zeb1 wt	0	441	13771	3.20238	382	12558	3.04189	498	14432	3.45067	3.23164	0.205955		0.25	25.8459	5.04303	24.8608	3.65086
	0.25	1153	4276	26.9645	1334	4412	30.2357	1157	5689	20.3375	25.8459	5.04303		1	9.42405	2.54177	66.1817	14.8244
	1	1475	16192	9.10944	1103	15636	7.05423	1469	12132	12.1085	9.42405	2.54177		3	2.57877	0.658845	23.7803	4.44276
	3	426	18446	2.30944	507	15227	3.32961	364	17356	2.09726	2.57877	0.658845		7	2.58941	0.358229	3.53585	1.4894
	7	344	14841	2.3179	445	14856	2.99542	332	13524	2.4549	2.58941	0.358229		14	6.72047	0.542846	41.9073	14.2333
	14	1083	15973	6.78019	994	16162	6.15023	1096	15157	7.23098	6.72047	0.542846
	AVG
	SD												t-test p values
Zeb1 het	0	237	16813	1.40962	155	15631	0.991619	236	13154	1.79413	1.39846	0.401372	0.00214776
	0.25	1533	6210	24.686	1334	4665	28.5959	1176	5521	21.3005	24.8608	3.65086	0.797612
	1	10079	14993	67.2247	8307	16332	50.8633	12215	15182	80.4571	66.1817	14.8244	0.00283128
	3	3138	14363	21.8478	4200	14552	28.862	3374	16354	20.631	23.7803	4.44276	0.00121852
	7	733	22877	3.20409	807	15630	5.16315	336	14998	2.2403	3.53585	1.4894	0.344844
	14	3453	10808	31.9486	4395	12358	35.564	8491	14587	58.2094	41.9073	14.2333	0.01286
	AVG
	SD
Zeb1 on corneal stromal TUNEL
Cells	Time (d)	1			2			3			Mean	SD			Zeb1 wt (n=3)		Zeb1 het (n=3)
		TUNEL+	DAPI+	%	TUNEL+	DAPI+	%	TUNEL+	DAPI+	%	%	%		0	4.42422	1.55972	2.50093	0.379561
Zeb1 wt	0	213	4560	4.67105	254	4345	5.8458	101	3665	2.7558	4.42422	1.55972		0.25	43.5042	12.1193	73.0133	20.6706
	0.25	2206	5256	41.9711	1511	4689	32.2244	2884	5121	56.3171	43.5042	12.1193		1	62.5912	14.4541	104.687	18.9962
	1	4324	7344	58.878	5131	6533	78.5397	2900	5759	50.356	62.5912	14.4541		3	4.22971	1.39025	20.7573	3.42766
	3	322	9169	3.51183	217	6487	3.34515	246	4218	5.83215	4.22971	1.39025		7	1.73756	0.484522	6.33469	1.31791
	7	46	2596	1.77196	118	5354	2.20396	70	5660	1.23675	1.73756	0.484522		14	6.63402	1.30259	13.4988	9.05502
	14	336	4233	7.93763	293	4418	6.63196	243	4557	5.33246	6.63402	1.30259
	AVG
	SD												t-test p values
Zeb1 het	0	111	4337	2.55937	118	5631	2.09554	167	5864	2.84789	2.50093	0.379561	0.106598
	0.25	4666	7663	60.89	7019	7245	96.8806	2906	4743	61.2692	73.0133	20.6706	0.0998635
	1	8237	6861	120.055	8305	7512	110.556	4709	5643	83.4485	104.687	18.9962	0.0378603
	3	1656	8553	19.3616	1133	4594	24.6626	1462	8012	18.2476	20.7573	3.42766	0.00150139
	7	320	5236	6.11154	348	6767	5.1426	538	6942	7.74993	6.33469	1.31791	0.0047703
	14	637	5300	12.0189	213	4038	5.27489	923	3978	23.2026	13.4988	9.05502	0.263539
	AVG
	SD
Real-time quantitative PCR using mouse corneal epithelial cells (mCEC) from both Zeb1 wt and het mice
Well Name		Ct (dR)	2-∆Ct	2-∆∆Ct	Mean	SD	t-test p value
ZEB1/mCEC wt		36.21	0.750019	0.750019
ZEB1/mCEC wt		35.48	1.24401	1.24401						Zeb1 wt		Zeb1 het
ZEB1/mCEC wt		35.695	1.07177	1.07177	1.02193	0.250739			Zeb1	1.02193	0.250739	0.437865	0.171677
ZEB1/mCEC het		42.06	0.0130031	0.565156					Casp8	1.00145	0.0659085	3.44053	0.380981
ZEB1/mCEC het		43.28	0.00558201	0.242612					Trail	#DIV/0!	#DIV/0!	#DIV/0!	#DIV/0!
ZEB1/mCEC het		42.22	0.0116381	0.505829	0.437865	0.171677	0.0291308		Trailr	1.00029	0.0343124	3.53089	0.534428
Trail-R/mCEC wt		39.3	1.02456	1.02456					Fasl	#DIV/0!	#DIV/0!	#DIV/0!	#DIV/0!
Trail-R/mCEC wt		39.37	0.976032	0.976032					Fas	1.0126	0.195606	11.9963	3.70857
Trail-R/mCEC wt		39.31	1.00029	1.00029					Tnfa	#DIV/0!	#DIV/0!	#DIV/0!	#DIV/0!
Trail-R/mCEC het		42.81	0.0899333	3.90879					Tnfr	1.0001	0.0173298	1.92845	0.398858
Trail-R/mCEC het		43.12	0.072544	3.15299					Nfkb	1.00849	0.160269	0.487183	0.11237
Trail-R/mCEC het		43	0.075381	3.2763	3.53089	0.534428	0.000477624
Nfkb/mCEC Ctrl		31.05	1.17283	1.17283
Nfkb/mCEC Ctrl		31.51	0.852635	0.852635
Nfkb/mCEC Ctrl		31.28	1.00024	1.00024	1.00849	0.160269
Nfkb/mCEC LPS		37.45	0.0138882	0.603623
Nfkb/mCEC LPS		38.12	0.00872881	0.379381
Nfkb/mCEC LPS		37.785	0.0110103	0.478543	0.487183	0.11237	0.00993346
Fas/mCEC wt		48.3	1.21419	1.21419
Fas/mCEC wt		48.86	0.823591	0.823591
Fas/mCEC wt		48.58	1.00244	1.00244	1.0126	0.195606
Fas/mCEC het		50	0.373712	16.2427
Fas/mCEC het		50.79	0.216134	9.39388
Fas/mCEC het		50.695	0.224204	10.3524	11.9963	3.70857	0.0042193
FasL/mCEC wt		No Ct	#DIV/0!	#DIV/0!
FasL/mCEC wt		No Ct	#DIV/0!	#DIV/0!
FasL/mCEC wt		No Ct	#DIV/0!	#DIV/0!	#DIV/0!	#DIV/0!
FasL/mCEC het		No Ct	#DIV/0!	#DIV/0!
FasL/mCEC het		No Ct	#DIV/0!	#DIV/0!
FasL/mCEC het		No Ct	#DIV/0!	#DIV/0!	#DIV/0!	#DIV/0!	#DIV/0!
Casp8/mCEC wt		33.28	0.936272	0.936272
Casp8/mCEC wt		33.09	1.06807	1.06807
Casp8/mCEC wt		33.185	1.03759	1.03759	1.00145	0.0659085
Casp8/mCEC het		36.69	0.0880825	3.82834
Casp8/mCEC het		37.01	0.0705603	3.06677
Casp8/mCEC het		36.85	0.0788361	3.42646	3.44053	0.380981	0.000398439
Trail/mCEC wt		No Ct	#DIV/0!	#DIV/0!
Trail/mCEC wt		No Ct	#DIV/0!	#DIV/0!
Trail/mCEC wt		No Ct	#DIV/0!	#DIV/0!	#DIV/0!	#DIV/0!
Trail/mCEC het		No Ct	#DIV/0!	#DIV/0!
Trail/mCEC het		No Ct	#DIV/0!	#DIV/0!
Trail/mCEC het		No Ct	#DIV/0!	#DIV/0!	#DIV/0!	#DIV/0!	#DIV/0!
Tnfa/mCEC wt		No Ct	#DIV/0!	#DIV/0!
Tnfa/mCEC wt		No Ct	#DIV/0!	#DIV/0!
Tnfa/mCEC wt		No Ct	#DIV/0!	#DIV/0!	#VALUE!	#VALUE!
Tnfa/mCEC het		No Ct	#DIV/0!	#DIV/0!
Tnfa/mCEC het		No Ct	#DIV/0!	#DIV/0!
Tnfa/mCEC het		No Ct	#DIV/0!	#DIV/0!	#VALUE!	#VALUE!	#VALUE!
Tnfr/mCEC wt		39.41	0.982821	0.982821
Tnfr/mCEC wt		39.36	1.01748	1.01748
Tnfr/mCEC wt		39.385	1.02386	1.02386	1.0001	0.0173298
Tnfr/mCEC het		43.6	0.0538466	2.34034
Tnfr/mCEC het		44.2	0.0355255	1.54405
Tnfr/mCEC het		43.9	0.0437371	1.90095	1.92845	0.398858	0.0157652
Gapdh/mCEC wt		26.06	1.17691	1.17691
Gapdh/mCEC wt		26.53	0.849685	0.849685
Gapdh/mCEC wt		26.295	1	1	1.00886	0.163791
Gapdh/mCEC het		31.5	0.0271106	1.17831
Gapdh/mCEC het		32.02	0.0189062	0.821721
Gapdh/mCEC het		31.76	0.0226397	0.983993	0.994675	0.178535	0.924088
Note: mCEC, mouse corneal epithelial cells; wt, Zeb1 wt; het, Zeb1 het; SD, standard deviation.

## Sheet: Figure 3
Corneal epithelial Tnfa
Cells	Time (d)	1			2			3			Mean	SD			Zeb1 wt (n=3)		Zeb1 het (n=3)
		Tnfa+	DAPI+	%	Tnfa+	DAPI+	%	Tnfa+	DAPI+	%	%	%		0	3.89298	0.7522	5.29514	0.723224
Zeb1 wt	0	241	5657	4.26021	141	4657	3.0277	221	5033	4.39102	3.89298	0.7522		0.25	245.076	35.8703	179.695	27.8562
	0.25	5764	2081	276.982	7764	3081	251.996	6006	2912	206.25	245.076	35.8703		1	107.837	7.1379	181.427	42.5733
	1	4050	3861	104.895	3550	3061	115.975	4122	4016	102.639	107.837	7.1379		3	37.1956	22.1359	120.65	6.19155
	3	1654	2929	56.4698	1654	3929	42.0972	523	4017	13.0197	37.1956	22.1359		7	10.0562	1.16008	6.70882	1.6578
	7	583	6659	8.75507	683	6219	10.9825	583	5589	10.4312	10.0562	1.16008		14	4.39669	1.64626	4.46208	0.4885
	14	206	7039	2.92655	206	5039	4.08811	238	3854	6.1754	4.39669	1.64626
	AVG
	SD												t-test p values
Zeb1 het	0	192	4291	4.47448	192	3288	5.83942	252	4523	5.57152	5.29514	0.723224	0.0804796
	0.25	2534	1684	150.475	2528	1384	182.659	3738	1815	205.95	179.695	27.8562	0.0672352
	1	6943	3450	201.246	4043	3050	132.557	7011	3331	210.477	181.427	42.5733	0.0418552
	3	3350	2811	119.175	3190	2766	115.329	3752	2944	127.446	120.65	6.19155	0.00326625
	7	234	4127	5.66998	230	2668	8.62069	258	4421	5.83578	6.70882	1.6578	0.0456774
	14	197	4806	4.09904	201	4006	5.01747	202	4731	4.26971	4.46208	0.4885	0.950581
	AVG
	SD
Corneal stromal Tnfa
Cells	Time (d)	1			2			3			Mean	SD			Zeb1 wt (n=3)		Zeb1 het (n=3)
		Tnfa+	DAPI+	%	Tnfa+	DAPI+	%	Tnfa+	DAPI+	%	%	%		0	15.4867	4.1153	31.4404	14.4773
Zeb1 wt	0	178	1066	16.6979	96	509	18.8605	243	2229	10.9017	15.4867	4.1153		0.25	193.524	19.8687	790.219	165.921
	0.25	3356	1966	170.702	3001	1479	202.907	1902	919	206.964	193.524	19.8687		1	68.3309	32.6926	893.741	158.966
	1	1920	1924	99.7921	240	695	34.5324	624	883	70.6682	68.3309	32.6926		3	63.3236	28.2785	839.022	330.559
	3	379	873	43.4135	441	867	50.8651	1666	1741	95.6921	63.3236	28.2785		7	64.6464	88.7489	119.709	45.9401
	7	170	979	17.3647	72	754	9.54907	1707	1022	167.025	64.6464	88.7489		14	85.8665	117.841	155.54	28.1971
	14	221	988	22.3684	122	911	13.3919	386	174	221.839	85.8665	117.841
	AVG
	SD												t-test p values
Zeb1 het	0	365	898	40.6459	195	501	38.9222	257	1742	14.7532	31.4404	14.4773	0.140255
	0.25	14694	1804	814.523	3846	408	942.647	18834	3070	613.485	790.219	165.921	0.00347325
	1	19172	2681	715.106	4846	512	946.484	20464	2007	1019.63	893.741	158.966	0.000916248
	3	1180	148	797.297	2359	444	531.306	5871	494	1188.46	839.022	330.559	0.0154797
	7	1235	715	172.727	556	587	94.7189	1025	1118	91.6816	119.709	45.9401	0.393952
	14	775	541	143.253	404	298	135.57	954	508	187.795	155.54	28.1971	0.375642
	AVG
	SD
Corneal endothelial Tnfa
Cells	Time (d)	1			2			3			Mean	SD			Zeb1 wt (n=3)		Zeb1 het (n=3)
		Tnfa+	DAPI+	%	Tnfa+	DAPI+	%	Tnfa+	DAPI+	%	%	%		0	0.798183	0.278799	0.736905	0.22531
Zeb1 wt	0	2	391	0.511509	4	491	0.814664	5	468	1.06838	0.798183	0.278799		0.25	265.235	15.733	1033.3	80.4004
	0.25	3774	1421	265.588	1299	521	249.328	3990	1421	280.788	265.235	15.733		1	219.69	9.15425	1051.18	15.6837
	1	1349	595	226.723	1260	565	223.009	1300	621	209.34	219.69	9.15425		3	232.779	38.9586	735.918	134.084
	3	1051	402	261.443	651	262	248.473	895	475	188.421	232.779	38.9586		7	300.204	58.0428	69.2284	9.1266
	7	3712	1140	325.614	621	182	341.209	2733	1169	233.79	300.204	58.0428		14	98.1058	81.7335	149.353	42.9409
	14	322	622	51.7685	355	709	50.0705	3122	1622	192.478	98.1058	81.7335
	AVG
	SD												t-test p values
Zeb1 het	0	3	478	0.627615	5	502	0.996016	3	511	0.587084	0.736905	0.22531	0.781897
	0.25	5458	579	942.66	4160	392	1061.22	6324	577	1096.01	1033.3	80.4004	8.41567e-05
	1	8088	758	1067.02	5054	488	1035.66	7892	751	1050.87	1051.18	15.6837	1.5152e-07
	3	6201	701	884.593	4201	601	699.002	3901	625	624.16	735.918	134.084	0.00335863
	7	349	581	60.0688	448	572	78.3217	334	482	69.2946	69.2284	9.1266	0.00243133
	14	592	449	131.849	592	502	117.928	692	349	198.281	149.353	42.9409	0.390801
	AVG
	SD

## Sheet: Figure 4
Corneal epithelial Ki67
Cells	Time (d)	1			2			3			Mean	SD			Zeb1 wt (n=3)		Zeb1 het (n=3)
		Ki67+	DAPI+	%	Ki67+	DAPI+	%	Ki67+	DAPI+	%	%	%		0	8.69706	0.0494288	3.33509	1.55902
Zeb1 wt	0	1042	12003	8.68116	1037	11978	8.65754	837	9563	8.75248	8.69706	0.0494288		0.25	13.7976	1.53236	14.1816	0.626499
	0.25	491	3864	12.707	462	3517	13.1362	464	2984	15.5496	13.7976	1.53236		1	8.91004	2.76864	7.47	2.87455
	1	1095	9923	11.035	792	7987	9.91611	454	7856	5.77902	8.91004	2.76864		3	8.18812	3.67552	7.40573	5.66695
	3	689	15142	4.55026	1168	14395	8.11393	1359	11420	11.9002	8.18812	3.67552		7	10.2379	3.11072	1.54852	0.250767
	7	1598	12003	13.3133	1120	10866	10.3074	702	9897	7.09306	10.2379	3.11072		14	25.5727	7.0527	4.84501	1.15668
	14	1676	8985	18.6533	2222	8778	25.3133	3678	11230	32.7516	25.5727	7.0527
	AVG
	SD												t-test p values
Zeb1 het	0	694	14268	4.86403	428	12612	3.39359	177	10128	1.74763	3.33509	1.55902	0.00399335
	0.25	514	3681	13.9636	505	3392	14.888	416	3038	13.6932	14.1816	0.626499	0.708412
	1	1318	12239	10.7689	951	15492	6.13865	674	12249	5.50249	7.47	2.87455	0.565883
	3	171	9090	1.88119	682	9564	7.13091	1215	9201	13.2051	7.40573	5.66695	0.850778
	7	138	9856	1.40016	143	10161	1.40734	217	11806	1.83805	1.54852	0.250767	0.00850679
	14	276	7863	3.51011	282	5151	5.47467	524	9441	5.55026	4.84501	1.15668	0.00736798
	AVG
	SD
Corneal epithelial Zeb1
Cells	Time (h)	1			2			3			Mean	SD			Zeb1 wt (n=3)		Zeb1 het (n=3)
		Zeb1+	DAPI+	%	Zeb1+	DAPI+	%	Zeb1+	DAPI+	%	%	%		0	88.906	26.2682	66.9104	13.2092
Zeb1 wt	0	8348	9899	84.3318	12091	10320	117.161	7195	11031	65.2253	88.906	26.2682		0.25	54.5147	2.76164	59.5554	4.63478
	0.25	2001	3531	56.6695	1522	2961	51.4016	1196	2156	55.4731	54.5147	2.76164		1	57.5078	6.52294	55.8848	3.11322
	1	4916	9312	52.7921	6149	9467	64.9519	4556	8317	54.7794	57.5078	6.52294		3	90.3695	15.6647	76.693	9.48262
	3	8961	11523	77.7662	8699	10182	85.4351	9771	9055	107.907	90.3695	15.6647		7	101.264	13.8367	51.3321	5.26606
	7	14084	12175	115.68	12545	12542	100.024	9016	10235	88.0899	101.264	13.8367		14	74.0828	7.49563	50.2628	9.86813
	14	6432	9632	66.7774	11381	15439	73.7159	9912	12124	81.7552	74.0828	7.49563
	AVG
	SD												t-test p values
Zeb1 het	0	5552	10123	54.8454	9521	14679	64.8614	7673	9470	81.0243	66.9104	13.2092	0.264782
	0.25	1476	2305	64.0347	2348	3923	59.8522	1937	3536	54.7794	59.5554	4.63478	0.180918
	1	5651	9556	59.1356	5762	10886	52.9304	4496	8088	55.5885	55.8848	3.11322	0.717149
	3	5458	8262	66.0615	3924	4921	79.7399	6604	7836	84.2777	76.693	9.48262	0.265432
	7	3574	7749	46.1221	4926	9617	51.2218	4390	7749	56.6525	51.3321	5.26606	0.0042814
	14	3663	9060	40.4305	3666	7304	50.1917	4847	8056	60.1663	50.2628	9.86813	0.0291238
	AVG
	SD
Mouse corneal epithelial cell proliferation in vitro
Cells	Time (d)	1		2		3		4		Mean	SD			Zeb1 wt		Zeb1 het
		Cells	fold	Cells	fold	Cells	fold	Cells	fold	fold	fold		0	0	0	0	0
Zeb1 wt	0	25	0	102	0	31	0	71	0	0	0		3	0.0518048	0.0420123	0.0545462	0.0691106
	3	26	0.04	109	0.0686275	31	0	78	0.0985915	0.0518048	0.0420123		7	0.202932	0.0878839	0.20295	0.0996943
	7	30	0.2	120	0.176471	41	0.322581	79	0.112676	0.202932	0.0878839		14	0.522986	0.0998	0.421508	0.13876
	14	40	0.6	150	0.470588	50	0.612903	100	0.408451	0.522986	0.0998		21	0.985833	0.128839	0.608195	0.179261
	21	45	0.8	210	1.05882	62	1	148	1.08451	0.985833	0.128839		28	1.0553	0.117536	0.628521	0.139253
	28	47	0.88	216	1.11765	65	1.09677	151	1.12676	1.0553	0.117536
	AVG
	SD											t-test p values
Zeb1 het	0	156	0	102	0	92	0	45	0	0	0	#DIV/0!
	3	155	-0.00641026	117	0.147059	93	0.0108696	48	0.0666667	0.0545462	0.0691106	0.948154
	7	178	0.141026	135	0.323529	108	0.173913	60	0.333333	0.24295	0.0996943	0.569063
	14	201	0.288462	158	0.54902	121	0.315217	69	0.533333	0.421508	0.13876	0.279938
	21	209	0.339744	172	0.686275	156	0.695652	77	0.711111	0.608195	0.179261	0.0141215
	28	222	0.423077	173	0.696078	159	0.728261	75	0.666667	0.628521	0.139253	0.00338174
	AVG
	SD
hTCEpi + Vector cells count
Replicate	Number of cells						Replicate	Percentage increased (fold)
	d0	d1	d2	d4	d5			d0	d1	d2	d4	d5				0	1	2	4	5
1	46	62	89	240	432		1	0	0.374245	0.984239	4.27008	8.38608			Vect Ctrl	0	0.351471	0.878764	3.55835	7.3258
2	66	92	118	315	599		2	0	0.463739	0.949874	4.06175	8.4593				0	0.125218	0.15389	0.574862	0.900226
3	81	98	138	266	488		3	0	0.216428	0.702178	2.3432	5.13201			ZEB1sh	0	0.188076	0.734348	2.24575	4.57226
							Mean	0	0.351471	0.878764	3.55835	7.3258				0	0.0959037	0.338059	0.40626	0.853644
							SD	0	0.125218	0.15389	1.05749	1.90023
hTCEpi + ZEB1sh cells count
Replicate	Number of cells						Replicate	Percentage increased (fold)
	d0	d1	d2	d4	d5			d0	d1	d2	d4	d5
1	83	99	114	235	393		1	0	0.221492	0.389532	1.77805	3.62368
2	78	97	161	267	435		2	0	0.262802	1.06522	2.51111	4.81449
3	100	108	175	345	629		3	0	0.0799353	0.748295	2.44808	5.27862
							Mean	0	0.188076	0.734348	2.24575	4.57226
							SD	0	0.0959037	0.338059	0.40626	0.853644
						t-test p values		#DIV/0!	0.147211	0.537585	0.115207	0.0439093
Real-time quantitative PCR using mouse corneal epithelial cells (mCEC) from both Zeb1 wt and het mice
Well Name		Ct (dR)	2-∆Ct	2-∆∆Ct	Mean	SD	t-test p value
Cdh1/mCEC wt		43.47	1.04247	1.04247
Cdh1/mCEC wt		43.59	0.959264	0.959264						Zeb1 wt		Zeb1 het
Cdh1/mCEC wt		43.53	1.00239	1.00239	1.00086	0.0588324			Cdh1	1.00086	0.0588324	1.63035	0.159561
Cdh1/mCEC het		48.37	0.0349152	1.51753					p15	#DIV/0!	#DIV/0!	#DIV/0!	#DIV/0!
Cdh1/mCEC het		48.17	0.0401071	1.74318					p16	#DIV/0!	#DIV/0!	#DIV/0!	#DIV/0!
Cdh1/mCEC het		48.27	0.0374212	1.62644	1.63035	0.159561	0.00082586		p21	1.01011	0.20163	17.7473	1.56369
p15/mCEC wt		No Ct	#DIV/0!	#DIV/0!					p27	#DIV/0!	#DIV/0!	#DIV/0!	#DIV/0!
p15/mCEC wt		No Ct	#DIV/0!	#DIV/0!
p15/mCEC wt		No Ct	#DIV/0!	#DIV/0!	#DIV/0!	#DIV/0!
p15/mCEC het		No Ct	#DIV/0!	#DIV/0!
p15/mCEC het		No Ct	#DIV/0!	#DIV/0!
p15/mCEC het		No Ct	#DIV/0!	#DIV/0!	#DIV/0!	#DIV/0!	#DIV/0!
p16/mCEC wt		No Ct	#DIV/0!	#DIV/0!
p16/mCEC wt		No Ct	#DIV/0!	#DIV/0!
p16/mCEC wt		No Ct	#DIV/0!	#DIV/0!	#DIV/0!	#DIV/0!
p16/mCEC het		No Ct	#DIV/0!	#DIV/0!
p16/mCEC het		No Ct	#DIV/0!	#DIV/0!
p16/mCEC het		No Ct	#DIV/0!	#DIV/0!	#DIV/0!	#DIV/0!	#DIV/0!
p21/mCEC wt		26.57	1.15269	1.15269
p21/mCEC wt		26.98	0.867539	0.867539
p21/mCEC wt		26.775	0.990525	0.990525	1.01011	0.20163
p21/mCEC het		27.98	0.433769	18.853
p21/mCEC het		28.16	0.382889	16.6416
p21/mCEC het		28.07	0.407536	17.7128	17.7473	1.56369	1.30293e-05
p27/mCEC wt		No Ct	#DIV/0!	#DIV/0!
p27/mCEC wt		No Ct	#DIV/0!	#DIV/0!
p27/mCEC wt		No Ct	#DIV/0!	#DIV/0!	#DIV/0!	#DIV/0!
p27/mCEC het		No Ct	#DIV/0!	#DIV/0!
p27/mCEC het		No Ct	#DIV/0!	#DIV/0!
p27/mCEC het		No Ct	#DIV/0!	#DIV/0!	#DIV/0!	#DIV/0!	#DIV/0!
Gapdh/mCEC wt		26.06	1.17691	1.17691
Gapdh/mCEC wt		26.53	0.849685	0.849685
Gapdh/mCEC wt		26.295	1	1	1.00886	0.163791
Gapdh/mCEC het		31.5	0.0271106	1.17831
Gapdh/mCEC het		32.02	0.0189062	0.821721
Gapdh/mCEC het		31.76	0.0226397	0.983993	0.994675	0.178535	0.924088
Note: mCEC, mouse corneal epithelial cells; wt, Zeb1 wt; het, Zeb1 het; SD, standard deviation.
Real-time quantitative PCR using both vector contro and ZEB1-knokdown human corneal epithelial cell line (hCECpi) cells
Well Name		Ct (dR)	2-∆Ct	2-∆∆Ct	Mean	SD	t-test p value
ZEB1/hCECpi Ctrl		34.84	0.895025	0.895025
ZEB1/hCECpi Ctrl		34.42	1.19748	1.19748						Vect Ctrl		ZEB1sh
ZEB1/hCECpi Ctrl		34.78	0.933033	0.933033	1.00851	0.164749			ZEB1	1.00851	0.164749	0.536874	0.0520373
ZEB1/hCECpi ZEB1sh		35.38	0.615572	0.485697					CDH1	1.02235	0.273366	1.01725	0.395498
ZEB1/hCECpi ZEB1sh		35.1	0.747425	0.589731					P15	1.03251	0.306189	0.931115	0.0838169
ZEB1/hCECpi ZEB1sh		35.24	0.678302	0.535192	0.536874	0.0520373	0.0328341		P19	1.00996	0.177656	6.2126	0.75221
P27/hCECpi Ctrl		37.16	0.835088	0.835088					P21	1.00543	0.124734	1.34023	0.342304
P27/hCECpi Ctrl		36.74	1.11729	1.11729					P27	1.00805	0.151508	1.71005	0.18936
P27/hCECpi Ctrl		36.8	1.07177	1.07177	1.00805	0.151508
P27/hCECpi ZEB1sh		35.63	2.41162	1.90281
P27/hCECpi ZEB1sh		35.95	1.93187	1.52428
P27/hCECpi ZEB1sh		35.79	2.15846	1.70306	1.71005	0.18936	0.00210662
CDH1/hCECpi Ctrl		35.74	1.33793	1.33793
CDH1/hCECpi Ctrl		36.38	0.858565	0.858565
CDH1/hCECpi Ctrl		36.36	0.870551	0.870551	1.02235	0.273366
CDH1/hCECpi ZEB1sh		36.22	0.959264	0.756876
CDH1/hCECpi ZEB1sh		36.1	1.04247	0.822524
CDH1/hCECpi ZEB1sh		35.26	1.86607	1.47236	1.01725	0.395498	0.463514
P19/hCECpi Ctrl		44.91	1.20999	1.20999
P19/hCECpi Ctrl		45.26	0.949342	0.949342
P19/hCECpi Ctrl		45.385	0.870551	0.870551	1.00996	0.177656
P19/hCECpi ZEB1sh		42.04	8.84585	6.97953
P19/hCECpi ZEB1sh		42.39	6.94031	5.47603
P19/hCECpi ZEB1sh		42.215	7.83536	6.18224	6.2126	0.75221	0.000254254
P15/hCECpi Ctrl		36.85	1.31494	1.31494
P15/hCECpi Ctrl		37.14	1.07549	1.07549
P15/hCECpi Ctrl		37.745	0.707107	0.707107	1.03251	0.306189
P15/hCECpi ZEB1sh		37.14	1.07549	0.848584
P15/hCECpi ZEB1sh		36.88	1.28788	1.01616
P15/hCECpi ZEB1sh		37.01	1.17691	0.9286	0.931115	0.0838169	0.474398
P21/hCECpi Ctrl		24.53	1.08298	1.08298
P21/hCECpi Ctrl		24.86	0.861546	0.861546
P21/hCECpi Ctrl		24.545	1.07177	1.07177	1.00543	0.124734
P21/hCECpi ZEB1sh		24.16	1.39959	1.1043
P21/hCECpi ZEB1sh		24.06	1.50004	1.18356
P21/hCECpi ZEB1sh		23.51	2.19619	1.73283	1.34023	0.342304	0.0564093
ACTB/hCECpi Ctrl		30.43	1.03526	1.03526
ACTB/hCECpi Ctrl		30.53	0.965936	0.965936
ACTB/hCECpi Ctrl		30.48	1.01239	1.01239	1.0004	0.034666
ACTB/hCECpi ZEB1sh		30.05	1.34723	1.06299
ACTB/hCECpi ZEB1sh		30.23	1.18921	0.938305
ACTB/hCECpi ZEB1sh		30.14	1.26576	0.998704	1	0.0623529	0.00585025
Note: hCECpi, human corneal epithelial cells; Ctrl, vector control; ZEB1sh; ZEB1-knockdown; SD, standard deviation.

## Sheet: Figure 5
Corneal epithelial Cdh1
Cells	Time (d)	1			2			3			Mean	SD			Zeb1 wt (n=3)		Zeb1 het (n=3)
		Cdh+	DAPI+	%	Cdh+	DAPI+	%	Cdh+	DAPI+	%	%	%		0	69.3066	17.1827	41.4296	5.23
Zeb1 wt	0	10440	14980	69.6929	11428	14980	76.2884	8205	13247	61.9386	69.3066	7.18271		0.25	14.8201	2.39461	260.391	44.4093
	0.25	1386	8240	16.8204	1275	8240	15.4733	1013	8326	12.1667	14.8201	2.39461		1	79.8246	17.2496	231.372	30.0624
	1	5658	7503	75.4098	6617	7503	88.1914	6566	8654	75.8724	79.8246	7.24959		3	195.873	16.9228	115.161	24.4358
	3	24949	13589	183.597	25662	13589	188.844	26413	12275	215.177	195.873	16.9228		7	31.97	3.86533	48.5414	3.76827
	7	7156	21509	33.2698	7532	21509	35.0179	6120	22156	27.6223	31.97	3.86533		14	31.0146	0.644006	37.3937	11.2676
	14	5752	18141	31.7072	5521	18141	30.4338	4327	14002	30.9027	31.0146	0.644006
	AVG
	SD												t-test p values
Zeb1 het	0	5342	11837	45.1297	2503	5726	43.7129	4485	12653	35.4461	41.4296	5.23	0.00556383
	0.25	6338	2630	240.989	8586	2759	311.2	6897	3012	228.984	260.391	44.4093	0.000667747
	1	19907	9908	200.918	23570	10152	232.171	22310	8547	261.027	231.372	30.0624	0.00105621
	3	8455	9287	91.0412	10256	8954	114.541	10175	7273	139.901	115.161	24.4358	0.00928611
	7	9129	20636	44.2382	10995	21453	51.2516	7652	15263	50.1343	48.5414	3.76827	0.00601758
	14	7677	21741	35.3112	9235	18635	49.5573	5669	20756	27.3126	37.3937	11.2676	0.383015
	AVG
	SD
Corneal endothelial Cdh1
Cells	Time (d)	1			2			3			Mean	SD			Zeb1 wt (n=3)		Zeb1 het (n=3)
		Cdh+	DAPI+	%	Cdh+	DAPI+	%	Cdh+	DAPI+	%	%	%		0	84.8466	49.1625	31.5943	30.0348
Zeb1 wt	0	800	901	88.7902	710	837	84.8268	912	1127	80.9228	84.8466	3.93375		0.25	2.55606	9.67803	825.269	179.253
	0.25	64	1961	3.26364	35	2053	1.70482	49	1815	2.69972	2.55606	0.789277		1	207.536	65.5952	503.974	216.806
	1	3267	1491	219.115	3501	1522	230.026	2857	1647	173.467	207.536	30.0048		3	314.708	148.029	414.347	105.255
	3	3878	1141	339.877	3288	930	353.548	2517	1004	250.697	314.708	55.8545		7	11.4221	24.9506	125.678	67.4953
	7	219	3116	7.02824	262	3001	8.73042	377	2037	18.5076	11.4221	6.19498		14	20.5542	24.3882	119.016	34.4674
	14	256	1282	19.9688	334	1523	21.9304	451	2282	19.7634	20.5542	1.19625
	AVG
	SD												t-test p values
Zeb1 het	0	696	1251	55.6355	386	1238	31.1793	289	3627	7.96802	31.5943	23.8364	0.0188124
	0.25	9094	917	991.712	7278	1108	656.859	10175	1230	827.236	825.269	167.435	0.00104561
	1	6267	1570	399.172	8357	1436	581.964	7017	1322	530.787	503.974	94.2995	0.0065677
	3	6621	1487	445.259	6754	1636	412.836	5651	1468	384.946	414.347	30.1851	0.0530818
	7	2492	1737	143.466	2081	1235	168.502	1315	2021	65.0668	125.678	53.963	0.0218998
	14	2167	1728	125.405	2055	1728	118.924	1728	1533	112.72	119.016	6.34298	1.21962e-05
	AVG
	SD

## Sheet: Figure 6
Mouse primary corneal epithelial cell migration assays
Genotype	Replicate	0d		1d		2d
		Gap	%	Gap	%	Gap	%
Zeb1 wt	1	1005	0	657	91.4428	201	96.0199
	2	989	0	553	92.1132	158	94.7422
	3	1009	0	533	93.558	188	94.5491
	4	1017	0	554	90.2655	146	96.1652
Mean			0		91.8449		95.3691
SD			0		1.37391		0.841194
Zeb1 het	1	831	0	788	53.3093	768	67.7497
	2	818	0	801	50.978	745	70.0489
	3	843	0	824	49.7034	756	75.5635
	4	848	0	798	41.2736	775	67.5708
Mean			0		48.8161		70.2332
SD			0		5.24529		3.72836
	t-test p value		#DIV/0!		3.97006e-06		1.19199e-05
		0	1	2
	Zeb1 wt	0	91.8449	95.3691
		0	1.37391	0.841194
	Zeb1 het	0	48.8161	70.2332
		0	5.24529	3.72836
hTECpi cell migration assays
Cells	Time	1			2			3			Mean	SD
		Occupied	Total	%	Occupied	Total	%	Occupied	Total	%	%	%
Vector Ctrl	0	1161	3107595	0	71871	3005097	0	5608	2277261	0	0	0
	7	2456619	3181212	22.7773	1719174	2571387	33.1422	1426778	3284994	56.5668	37.4954	17.3103
	24	606086	3187785	80.9872	456807	2962869	84.5823	1062349	3197718	66.7779	77.4491	9.41475
	30	443555	3282604	86.4877	176752	2732070	93.5305	592966	2964969	80.0009	86.673	6.76667
	48	63803	3314142	98.0748	71310	3123342	97.7169	398207	3247335	87.7374	94.5097	5.8677
	AVG
	STD												t-test p values
ZEB1sh	0		3223558	0		2458170	0		3223809	0	0	0	#DIV/0!
	7	2730674	3187779	14.3393	2306688	2476911	6.87239	2894463	3276414	11.6576	10.9564	3.78251	0.0604127
	24	1932953	3214038	39.859	979711	2363643	58.5508	1196701	3084918	61.208	53.206	11.6349	0.0485361
	30	1501557	2991919	49.8129	962161	2433908	60.4685	1060097	3320388	68.0731	59.4515	9.17247	0.0144176
	48	1432351	3068547	53.3215	684886	2374635	71.1583	1097136	3092580	64.5236	63.0011	9.01531	0.00711272
	AVG
	STD
		Vect Ctrl		ZEB1sh
	0	0	0	0	0
	7	37.4954	17.3103	10.9564	3.78251
	24	77.4491	9.41475	53.206	11.6349
	30	86.673	6.76667	59.4515	9.17247
	48	94.5097	5.8677	63.0011	9.01531
Real-time quantitative PCR using mouse corneal epithelial cells (mCEC) from both Zeb1 wt and het mice
Well Name		Ct (dR)	2-∆Ct	2-∆∆Ct	Mean	SD	t-test p value
Vim/mCEC wt		28.33	1.03526	1.03526
Vim/mCEC wt		28.43	0.965936	0.965936						Zeb1 wt		Zeb1 het
Vim/mCEC wt		28.38	1.01036	1.01036	1.0004	0.034666			Vim	1.0004	0.034666	0.653712	0.00226559
Vim/mCEC het		34.43	0.0150928	0.655979					Fn1	1.00006	0.0138635	0.217875	0.0218702
Vim/mCEC het		34.44	0.0149885	0.651447					Mmp2	1.07487	0.278384	0.13041	0.0225139
Vim/mCEC het		34.435	0.0150405	0.653709	0.653712	0.00226559	6.57415e-05		Mmp7	0.952241	0.283056	0.455573	0.0833307
Fn1/mCEC wt		26.27	1.01396	1.01396
Fn1/mCEC wt		26.31	0.986233	0.986233
Fn1/mCEC wt		26.29	0.993658	0.993658	1.00006	0.0138635
Fn1/mCEC het		34.08	0.00451831	0.19638
Fn1/mCEC het		33.79	0.00552427	0.240102
Fn1/mCEC het		33.935	0.00499604	0.217143	0.217875	0.0218702	7.98745e-07
Mmp2/mCEC wt		32.68	1.30586	1.30586
Mmp2/mCEC wt		33.45	0.765779	0.765779
Mmp2/mCEC wt		32.965	1.00299	1.15299	1.07487	0.278384
Mmp2/mCEC het		41.21	0.00353273	0.153544
Mmp2/mCEC het		41.71	0.00249802	0.108572
Mmp2/mCEC het		41.46	0.00297066	0.129114	0.13041	0.0225139	0.00469854
Mmp7/mCEC wt		36.67	1.27899	1.27899
Mmp7/mCEC wt		37.38	0.78187	0.78187
Mmp7/mCEC wt		37.325	0.795867	0.795867	0.952241	0.283056
Mmp7/mCEC het		37.57	0.685391	0.541328
Mmp7/mCEC het		38.1	0.474671	0.374899
Mmp7/mCEC het		37.835	0.570382	0.450493	0.455573	0.0833307	0.0204266
Gapdh/mCEC wt		26.06	1.17691	1.17691
Gapdh/mCEC wt		26.53	0.849685	0.849685
Gapdh/mCEC wt		26.295	1.00014	1.00014	1.00886	0.163791
Gapdh/mCEC het		31.5	0.0271106	1.17831
Gapdh/mCEC het		32.02	0.0189062	0.821721
Gapdh/mCEC het		31.76	0.0226397	0.983993	0.994675	0.178535	0.924088
Note: mCEC, mouse corneal epithelial cells; wt, Zeb1 wt; het, Zeb1 het; SD, standard deviation.
Real-time quantitative PCR using both vector contro and ZEB1-knokdown human corneal epithelial cell line (hCECpi) cells
Well Name		Ct (dR)	2-∆Ct	2-∆∆Ct	Mean	SD	t-test p value
VIM/hCECpi ZEB1sh		31.38	0.308855	0.243692
VIM/hCECpi ZEB1sh		31.52	0.280292	0.221155						Vect Ctrl		ZEB1sh
VIM/hCECpi ZEB1sh		31.45	0.294227	0.23215	0.232332	0.0112695			VIM	1.00145	0.0659085	0.232332	0.0112695
VIM/hCECpi Ctrl		29.78	0.936272	0.936272					FN1	0.976921	0.160884	0.252709	0.0479528
VIM/hCECpi Ctrl		29.59	1.06807	1.06807					ITGA5	1.07342	0.216939	0.234712	0.00975927
VIM/hCECpi Ctrl		29.685	1.01563	1.01563	1.00145	0.0659085	5.4095e-05		MMP1	1.00002	0.00693154	0.405711	0.123677
FN1/hCECpi ZEB1sh		20.77	0.382889	0.302106					MMP3	1.12786	0.775116	0.012201	0.00707448
FN1/hCECpi ZEB1sh		21.32	0.261521	0.206345					MMP11	1.00026	0.0277303	0.119031	0.0135913
FN1/hCECpi ZEB1sh		21.045	0.316439	0.249676	0.252709	0.0479528			PLAU	1.0004	0.034666	0.54839	0.00950251
FN1/hCECpi Ctrl		19.6	0.861546	0.861546
FN1/hCECpi Ctrl		19.17	1.1607	1.1607
FN1/hCECpi Ctrl		19.485	0.908512	0.908512	0.976921	0.160884	0.00181029
ITGA5/hCECpi ZEB1sh		30.82	0.285191	0.225021
ITGA5/hCECpi ZEB1sh		30.7	0.309927	0.244538
ITGA5/hCECpi ZEB1sh		30.76	0.297302	0.234576	0.234712	0.00975927
ITGA5/hCECpi Ctrl		29.29	0.823591	0.823591
ITGA5/hCECpi Ctrl		28.73	1.21419	1.21419
ITGA5/hCECpi Ctrl		28.661	1.18247	1.18247	1.07342	0.216939	0.00320743
MMP1/hCECpi ZEB1sh		39.22	0.366021	0.288797
MMP1/hCECpi ZEB1sh		38.33	0.678302	0.535192
MMP1/hCECpi ZEB1sh		38.775	0.49827	0.393144	0.405711	0.123677
MMP1/hCECpi Ctrl		37.78	0.993092	0.993092
MMP1/hCECpi Ctrl		37.76	1.00696	1.00696
MMP1/hCECpi Ctrl		37.77	0.999254	1	1.00002	0.00693154	0.00583463
MMP3/hCECpi ZEB1sh		49.23	0.0222508	0.0175563
MMP3/hCECpi ZEB1sh		49.47	0.0188407	0.0148657
MMP3/hCECpi ZEB1sh		51.3	0.00529924	0.00418119	0.012201	0.00707448
MMP3/hCECpi Ctrl		42.74	2	2
MMP3/hCECpi Ctrl		43.99	0.865936	0.865936
MMP3/hCECpi Ctrl		44.69	0.517632	0.517632	1.12786	0.775116	0.0594099
MMP11/hCECpi ZEB1sh		39.37	0.168404	0.132874
MMP11/hCECpi ZEB1sh		39.7	0.133972	0.105706
MMP11/hCECpi ZEB1sh		39.535	0.150205	0.118514	0.119031	0.0135913
MMP11/hCECpi Ctrl		36.76	1.02811	1.02811
MMP11/hCECpi Ctrl		36.84	0.972655	0.972655
MMP11/hCECpi Ctrl		36.8	1.02583	1.02583	1.00026	0.0277303	1.4498e-06
PLAU/hCECpi ZEB1sh		22.49	0.68302	0.538915
PLAU/hCECpi ZEB1sh		22.44	0.707107	0.55792
PLAU/hCECpi ZEB1sh		22.465	0.694959	0.548335	0.54839	0.00950251
PLAU/hCECpi Ctrl		21.89	1.03526	1.03526
PLAU/hCECpi Ctrl		21.99	0.965936	0.965936
PLAU/hCECpi Ctrl		21.94	1.01004	1.01004	1.0004	0.034666	0.000134702
ACTB/hCECpi ZEB1sh		30.05	1.34723	1.06299
ACTB/hCECpi ZEB1sh		30.23	1.18921	0.938305
ACTB/hCECpi ZEB1sh		30.14	1.26576	0.998704	1	0.0623529
ACTB/hCECpi Ctrl		30.43	1.03526	1.03526
ACTB/hCECpi Ctrl		30.53	0.965936	0.965936
ACTB/hCECpi Ctrl		30.48	1	1	1.0004	0.034666	0.00585025
Note: hCECpi, human corneal epithelial cells; Ctrl, vector control; ZEB1sh; ZEB1-knockdown; SD, standard deviation.
